# Supplementary material for: Changes in RNA Splicing in Developing Soybean (Glycine max) Embryos
Source: Biology (Basel). 2013 Nov 21;2(4):1311–37. doi: 10.3390/biology2041311 (PMC4009788; doi:10.3390/biology2041311)
Supplement: Supplementary File 8 — merged (ZIP, 16035 KB) [file biology-02-01311-s008.zip]

Archive with 1 entries (1 files):
- merged.gtf
